# Supplementary material for: Specificity of TGF-β1 signal designated by LRRC33 and integrin αVβ8
Source: Nat Commun. 2022 Aug 25;13:4988. doi: 10.1038/s41467-022-32655-9 (PMC9411592; doi:10.1038/s41467-022-32655-9)
Supplement: Supplementary file 2 — Source Data [file 41467_2022_32655_MOESM2_ESM.xlsx]

## Sheet: Fig. 2
Fig. 2b
		mock			LRRC33 WT			LRRC33 Y174R
		Data1	Data2	Data3	Data1	Data2	Data3	Data1	Data2	Data3
	mock	1205	1318	1354	1149	1217	1237	1153	1201	1240
	L-TGF-β1 WT	1497	1530	1554	23901	20954	21251	3695	4201	4140
	L-TGF-β1 W301A	1573	1617	1644	5157	5315	5274	3219	3244	3203
Fig. 2c
Fig. 2g
		mock			LRRC33
		Data1	Data2	Data3	Data1	Data2	Data3
	mock	1369	1330	1342	1472	1479	1482
	L-TGF-β1 WT	1686	1684	1689	22091	21375	20288
	P296A	1701	1704	1714	16123	15975	16005
	I300L	1696	1699	1707	16279	16133	16111
	W301R	1668	1676	1697	13265	13208	14544
	L303S	1642	1638	1634	25147	25078	24221
	L303A	1637	1653	1645	26132	25357	25882
	Q306T	1678	1684	1683	13143	13014	13030
	Y307H	1701	1693	1715	28631	27840	28104
	K309R	1700	1686	1687	14725	14592	14848
	K309T	1578	1592	1598	5549	5529	5590
	H317I	1677	1672	1669	2847	2841	2878
	H317L	1748	1750	1740	6047	6117	6080
Fig. 2i
		mock			LRRC33
		Data1	Data2	Data3	Data1	Data2	Data3
	mock	1519	1347	1682	1479	1734	1624
	TGFβ1 WT	2071	1921	2197	20658	20686	20711
	H317I	1902	1771	1854	3489	3641	3694
	K309T/H317L	2110	1936	2052	3370	3500	3467
	W301R/K309T/H317L	2160	2004	2128	3891	2822	3958
	TGFβ2 WT	2054	1920	2032	2980	2057	3060
	I317H	2231	2135	2186	11796	9454	11965
	TGFβ3 WT	2057	1978	1981	2883	2936	2906
	T309K/L317H	2075	2073	2094	4135	4098	4127
	R301W/T309K/L317H	2184	2160	2201	6175	5985	4633

## Sheet: Fig. 4
Fig. 4a
	mock			25ng β1 WT			25ng β1 WT+25ng RGEGATG			25ng β1 WT+50ng RGEGATG			25ng β1 WT+100ng RGEGATG			25ng β1 WT+200ng RGEGATG			25ng β1 WT+400ng RGEGATG			25ng β1 WT+475ng RGEGATG			500ng RGEGATG
	Data1	Data2	Data3	Data1	Data2	Data3	Data1	Data2	Data3	Data1	Data2	Data3	Data1	Data2	Data3	Data1	Data2	Data3	Data1	Data2	Data3	Data1	Data2	Data3	Data1	Data2	Data3
	0.031869	0.038395	0.034417	0.333053	0.353589	0.357056	0.317068	0.334758	0.315409	0.293206	0.293499	0.293069	0.250843	0.2428	0.230073	0.208297	0.212931	0.198882	0.176332	0.144003	0.160861	0.151451	0.1404	0.140736	0.043439	0.04302	0.047345

## Sheet: Sup.1
Supplementary Data Fig. 1

## Sheet: Sup. 4
Supplementary Data Fig. 4c
		mock			LRRC33-WT			LRRC33-Y174R
		Data1	Data2	Data3	Data1	Data2	Data3	Data1	Data2	Data3
	mock	483	733	722	1624	1057	1135	1068	973	966
	L-TGFβ1 WT	773	511	871	13641	12002	11122	2934	3238	2995
	L-TGFβ1 W301A	756	657	497	4904	4664	4345	2480	2480	2167
Suppplementary Data Fig. 4d
		mock			LRRC33-WT
		Data1	Data2	Data3	Data1	Data2	Data3
	mock	1064	1032	1299	1103	1091	1133
	L-TGFβ1	1530	1203	1265	22468	21759	19907
	L-TGFβ2	1183	1367	1433	1920	2181	2057
	L-TGFβ3	1449	1496	1248	2409	2018	2623
Suppplementary Data Fig. 4e
Suppplementary Data Fig. 4g

## Sheet: Sup. 5
Supplementary Data Fig. 5b
Supplementary Data Fig. 5c
Supplementary Data Fig. 5d

## Sheet: Sup.6
Supplementary Data Fig. 6

## Sheet: Sup. 10
Supplementary Data Fig. 10b
	mock			25ng β1 WT			25ng β1 WT+25ng RGEGATG			25ng β1 WT+50ng RGEGATG			25ng β1 WT+100ng RGEGATG			25ng β1 WT+200ng RGEGATG			25ng β1 WT+400ng RGEGATG			25ng β1 WT+475ng RGEGATG			500ng RGEGATG
	Data1	Data2	Data3	Data1	Data2	Data3	Data1	Data2	Data3	Data1	Data2	Data3	Data1	Data2	Data3	Data1	Data2	Data3	Data1	Data2	Data3	Data1	Data2	Data3	Data1	Data2	Data3
	771	569	561	59356	56885	51551	70178	64811	62151	69784	56061	57609	57769	71064	54421	51992	51821	47255	46477	44647	44004	48728	46596	47562	651	602	659
Supplementary Data Fig. 10c
	mock			25ng β1 WT			25ng β1 WT+25ng RGEGATG			25ng β1 WT+50ng RGEGATG			25ng β1 WT+100ng RGEGATG			25ng β1 WT+200ng RGEGATG			25ng β1 WT+400ng RGEGATG			25ng β1 WT+475ng RGEGATG			500ng RGEGATG
	Data1	Data2	Data3	Data1	Data2	Data3	Data1	Data2	Data3	Data1	Data2	Data3	Data1	Data2	Data3	Data1	Data2	Data3	Data1	Data2	Data3	Data1	Data2	Data3	Data1	Data2	Data3
	1466	1212	1221	1373	1151	1259	11462	7060	7075	18311	11431	11577	22945	18118	18996	29253	22841	26080	31974	27960	31570	32328	29914	36816	38937	33863	44284
